# Supplementary material for: Evaluation of Weight Gain, Clinicopathological and Radiographic Changes after Early Diagnosis and Treatment of Congenital Hypothyroidism in Cats
Source: Vet Sci. 2022 Mar 16;9(3):140. doi: 10.3390/vetsci9030140 (PMC8950234; doi:10.3390/vetsci9030140)
Supplement: Supplementary file 1 [file vetsci-09-00140-s001.zip]

Archive with 1 entries (1 files):
- vetsci-1615438-supplementary.pdf
